# Supplementary material for: Despite its sequence identity with canonical H4, Drosophila H4r product is enriched at specific chromatin regions
Source: Sci Rep. 2022 Mar 23;12:5007. doi: 10.1038/s41598-022-09026-x (PMC8943024; doi:10.1038/s41598-022-09026-x)
Supplement: Supplementary file 3 — Supplementary Information 3. [file 41598_2022_9026_MOESM3_ESM.xlsx]

## Sheet: Munka1
	Drosophila melanogaster (REF) #	genes showing H4r enrichment								Drosophila melanogaster (REF) #	genes showing H3.3 enrichment								Drosophila melanogaster (REF) #	genes showing both H4r and H3.3 enrichment								Drosophila melanogaster (REF) #	genes showing H4r but no H3.3 enrichment								Drosophila melanogaster (REF) #	genes showing H3.3 but no H4r enrichment
PANTHER GO-Slim Biological Process		#	expected	Fold Enrichment	+/-	raw P value	FDR		PANTHER GO-Slim Biological Process		#	expected	Fold Enrichment	+/-	raw P value	FDR		PANTHER GO-Slim Biological Process		#	expected	Fold Enrichment	+/-	raw P value	FDR		PANTHER GO-Slim Biological Process		#	expected	Fold Enrichment	+/-	raw P value	FDR		PANTHER GO-Slim Biological Process		#	expected	Fold Enrichment	+/-	raw P value	FDR
regulation of cell morphogenesis involved in differentiation	12	9	2	4.51	+	0.00139	0.0206		axon guidance	37	23	6.15	3.74	+	3.44e-06	0.000182		regulation of cell morphogenesis involved in differentiation	12	7	1.25	5.62	+	0.00117	0.0182		regulation of cellular process	1719	173	122.72	1.41	+	8.44e-06	0.00391		calcium-ion regulated exocytosis	7	5	0.5	10.02	+	0.000691	0.0186
regulation of cell morphogenesis	19	13	3.16	4.11	+	0.000237	0.00478		axonogenesis	47	30	7.81	3.84	+	7.63e-08	5.66e-06		regulation of cell morphogenesis	19	8	1.97	4.06	+	0.0026	0.0348		regulation of biological process	1815	184	129.58	1.42	+	2.69e-06	0.0025		cellular process	4663	397	332.56	1.19	+	4e-05	0.00212
regulation of anatomical structure morphogenesis	21	13	3.49	3.72	+	0.00048	0.0089		neuron projection morphogenesis	52	32	8.64	3.7	+	5.31e-08	4.7e-06		regulation of anatomical structure morphogenesis	21	8	2.18	3.67	+	0.00425	0.049		biological regulation	2002	206	142.93	1.44	+	1.98e-07	0.000367		response to metal ion	7	5	0.5	10.02	+	0.000691	0.0183
regulation of developmental process	46	20	7.65	2.61	+	0.000661	0.0114		plasma membrane bounded cell projection morphogenesis	52	32	8.64	3.7	+	5.31e-08	4.48e-06		regulation of biological process	1815	324	188.32	1.72	+	2.67e-20	2.48e-17		cellular process	4663	403	332.9	1.21	+	7.24e-06	0.00448		response to chemical	242	35	17.26	2.03	+	0.000226	0.00955
regulation of biological process	1815	488	301.86	1.62	+	1.02e-22	9.47e-20		cell projection morphogenesis	52	32	8.64	3.7	+	5.31e-08	4.93e-06		biological regulation	2002	353	207.72	1.7	+	1.6e-21	2.98e-18		Unclassified	8605	546	614.33	0.89	-	1.87e-05	0.00577		response to stimulus	814	109	58.05	1.88	+	2.98e-09	1.84e-06
biological regulation	2002	536	332.97	1.61	+	7.27e-25	1.35e-21		cell part morphogenesis	53	33	8.8	3.75	+	2.68e-08	2.93e-06		regulation of cellular process	1719	297	178.36	1.67	+	1.07e-16	4.97e-14											motor neuron axon guidance	14	7	1	7.01	+	0.000288	0.0107
regulation of cell development	28	15	4.66	3.22	+	0.000571	0.0103		cellular component morphogenesis	56	34	9.3	3.66	+	2.63e-08	3.05e-06		regulation of cell population proliferation	11	6	1.14	5.26	+	0.0034	0.0426											axon guidance	37	13	2.64	4.93	+	1.64e-05	0.00132
regulation of cell differentiation	33	16	5.49	2.92	+	0.0014	0.0206		cellular component organization	1169	261	194.17	1.34	+	1.05e-05	0.000432		regulation of neuron projection development	11	6	1.14	5.26	+	0.0034	0.0424											axonogenesis	47	15	3.35	4.47	+	9.67e-06	0.00106
regulation of cellular process	1719	452	285.9	1.58	+	2.53e-19	1.17e-16		cellular component organization or biogenesis	1283	268	213.11	1.26	+	0.000433	0.00981		regulation of plasma membrane bounded cell projection organization	11	6	1.14	5.26	+	0.0034	0.0418											neuron projection morphogenesis	52	15	3.71	4.04	+	2.63e-05	0.00152
regulation of neuron projection development	11	8	1.83	4.37	+	0.00294	0.0371		cellular process	4663	996	774.52	1.29	+	8.62e-19	5.34e-16		regulation of cell projection organization	11	6	1.14	5.26	+	0.0034	0.0415											plasma membrane bounded cell projection morphogenesis	52	15	3.71	4.04	+	2.63e-05	0.00148
regulation of plasma membrane bounded cell projection organization	11	8	1.83	4.37	+	0.00294	0.0368		anatomical structure morphogenesis	129	48	21.43	2.24	+	6.51e-06	0.000295		regulation of cellular component organization	143	32	14.84	2.16	+	0.000218	0.00454											cell projection morphogenesis	52	15	3.71	4.04	+	2.63e-05	0.00157
regulation of cell projection organization	11	8	1.83	4.37	+	0.00294	0.0366		developmental process	323	92	53.65	1.71	+	1.23e-05	0.000476		neurogenesis	106	23	11	2.09	+	0.00227	0.0315											cell part morphogenesis	53	16	3.78	4.23	+	8.84e-06	0.00126
regulation of cellular component organization	143	42	23.78	1.77	+	0.00198	0.0277		anatomical structure development	280	80	46.51	1.72	+	3.46e-05	0.00115		nervous system development	131	26	13.59	1.91	+	0.00373	0.0441											cellular component morphogenesis	56	16	3.99	4.01	+	1.57e-05	0.00133
regulation of neuron differentiation	14	9	2.33	3.87	+	0.00295	0.0366		cellular developmental process	199	64	33.05	1.94	+	1.08e-05	0.000437		developmental process	323	53	33.51	1.58	+	0.00298	0.0387											cellular component organization	1169	120	83.37	1.44	+	0.000137	0.00651
regulation of neurogenesis	27	14	4.49	3.12	+	0.0011	0.0178		cell morphogenesis	67	38	11.13	3.41	+	1.61e-08	2.13e-06		cell differentiation	198	39	20.54	1.9	+	0.000658	0.0122											cellular component organization or biogenesis	1283	124	91.5	1.36	+	0.00108	0.0275
system development	158	44	26.28	1.67	+	0.00324	0.0392		neuron projection development	54	34	8.97	3.79	+	1.35e-08	1.93e-06		cellular developmental process	199	39	20.65	1.89	+	0.000675	0.0123											anatomical structure morphogenesis	129	24	9.2	2.61	+	9.77e-05	0.00477
multicellular organism development	196	53	32.6	1.63	+	0.00244	0.0319		neuron development	55	34	9.14	3.72	+	1.89e-08	2.34e-06		cellular process	4663	649	483.82	1.34	+	1.08e-17	6.67e-15											developmental process	323	43	23.04	1.87	+	0.000266	0.0105
anatomical structure development	280	70	46.57	1.5	+	0.00319	0.0389		cell development	87	40	14.45	2.77	+	5.87e-07	3.89e-05		cell population proliferation	11	6	1.14	5.26	+	0.0034	0.0421											anatomical structure development	280	40	19.97	2	+	0.000146	0.00676
developmental process	323	85	53.72	1.58	+	0.000241	0.00482		cell differentiation	198	63	32.89	1.92	+	2.2e-05	0.000787		nuclear-transcribed mRNA catabolic process, deadenylation-dependent decay	19	9	1.97	4.57	+	0.00074	0.013											cellular developmental process	199	28	14.19	1.97	+	0.00172	0.0404
cell differentiation	198	56	32.93	1.7	+	0.000753	0.0128		neuron differentiation	88	37	14.62	2.53	+	7.99e-06	0.000345		negative regulation of gene expression	175	44	18.16	2.42	+	1.06e-06	5.19e-05											cell morphogenesis	67	18	4.78	3.77	+	9.65e-06	0.00119
cellular developmental process	199	56	33.1	1.69	+	0.000783	0.0132		generation of neurons	102	40	16.94	2.36	+	1.6e-05	0.000594		regulation of gene expression	1006	178	104.38	1.71	+	9.43e-11	1.94e-08											neuron projection development	54	16	3.85	4.15	+	1.08e-05	0.00105
cellular process	4663	1003	775.53	1.29	+	1.07e-19	6.6e-17		neurogenesis	106	42	17.61	2.39	+	7.81e-06	0.000345		regulation of macromolecule metabolic process	1153	208	119.63	1.74	+	3.75e-13	1.16e-10											neuron development	55	16	3.92	4.08	+	1.3e-05	0.00115
regulation of nervous system development	28	14	4.66	3.01	+	0.00144	0.021		nervous system development	131	48	21.76	2.21	+	1.2e-05	0.000473		regulation of metabolic process	1213	217	125.86	1.72	+	2.1e-13	7.78e-11											cell development	87	17	6.2	2.74	+	0.000484	0.014
cell migration	26	16	4.32	3.7	+	0.000116	0.00282		system development	158	53	26.24	2.02	+	2.51e-05	0.000879		negative regulation of macromolecule metabolic process	208	50	21.58	2.32	+	7.44e-07	4.06e-05											neuron differentiation	88	19	6.28	3.03	+	7.44e-05	0.00373
cell motility	40	17	6.65	2.56	+	0.00204	0.028		multicellular organism development	196	62	32.56	1.9	+	2.97e-05	0.00102		negative regulation of metabolic process	218	51	22.62	2.25	+	1.28e-06	6.1e-05											generation of neurons	102	20	7.27	2.75	+	0.000153	0.00695
locomotion	73	28	12.14	2.31	+	0.000464	0.0087		axon development	47	30	7.81	3.84	+	7.63e-08	5.9e-06		negative regulation of biological process	330	72	34.24	2.1	+	7.99e-08	5.7e-06											neurogenesis	106	20	7.56	2.65	+	0.00024	0.00969
localization of cell	40	17	6.65	2.56	+	0.00204	0.0282		cell morphogenesis involved in neuron differentiation	48	31	7.97	3.89	+	3.82e-08	3.73e-06		RNA metabolic process	1310	182	135.92	1.34	+	0.000152	0.00341											nervous system development	131	23	9.34	2.46	+	0.00024	0.00988
small GTPase mediated signal transduction	22	11	3.66	3.01	+	0.00455	0.0499		cell morphogenesis involved in differentiation	51	32	8.47	3.78	+	3.81e-08	3.92e-06		nucleic acid metabolic process	1441	190	149.52	1.27	+	0.00141	0.0211											system development	158	25	11.27	2.22	+	0.000789	0.0206
intracellular signal transduction	222	78	36.92	2.11	+	6.43e-08	4.42e-06		neuron projection guidance	37	23	6.15	3.74	+	3.44e-06	0.000177		nucleobase-containing compound metabolic process	1628	214	168.92	1.27	+	0.000756	0.013											multicellular organism development	196	30	13.98	2.15	+	0.000361	0.0122
signal transduction	483	156	80.33	1.94	+	3.72e-12	7.66e-10		chemotaxis	39	25	6.48	3.86	+	8.63e-07	5.34e-05		heterocycle metabolic process	1663	218	172.55	1.26	+	0.000725	0.0129											axon development	47	15	3.35	4.47	+	9.67e-06	0.00112
cellular response to stimulus	687	185	114.26	1.62	+	1.14e-08	9.62e-07		response to chemical	242	68	40.2	1.69	+	0.000207	0.0054		cellular metabolic process	3002	413	311.48	1.33	+	2.38e-09	2.94e-07											cell morphogenesis involved in neuron differentiation	48	15	3.42	4.38	+	1.19e-05	0.00111
response to stimulus	814	200	135.38	1.48	+	8.1e-07	2.89e-05		response to stimulus	814	237	135.2	1.75	+	6.52e-14	1.21e-11		metabolic process	3251	435	337.32	1.29	+	2.32e-08	2.16e-06											cell morphogenesis involved in differentiation	51	15	3.64	4.12	+	2.17e-05	0.00149
cell communication	544	161	90.48	1.78	+	4.97e-10	6.59e-08		taxis	39	25	6.48	3.86	+	8.63e-07	5.52e-05		cellular aromatic compound metabolic process	1665	218	172.76	1.26	+	0.000733	0.0129											neuron projection guidance	37	13	2.64	4.93	+	1.64e-05	0.00127
signaling	532	159	88.48	1.8	+	3.34e-10	4.77e-08		locomotion	73	35	12.13	2.89	+	1.3e-06	7.8e-05		cellular nitrogen compound metabolic process	1892	241	196.31	1.23	+	0.00156	0.0232											chemotaxis	39	13	2.78	4.67	+	2.59e-05	0.0016
positive regulation of protein catabolic process	27	13	4.49	2.89	+	0.00272	0.0345		response to external stimulus	103	37	17.11	2.16	+	0.000134	0.00378		nitrogen compound metabolic process	2815	373	292.08	1.28	+	1.03e-06	5.14e-05											taxis	39	13	2.78	4.67	+	2.59e-05	0.00166
positive regulation of protein metabolic process	90	30	14.97	2	+	0.00154	0.0223		homophilic cell adhesion via plasma membrane adhesion molecules	17	10	2.82	3.54	+	0.0028	0.0409		primary metabolic process	2943	391	305.36	1.28	+	3.81e-07	2.36e-05											locomotion	73	15	5.21	2.88	+	0.00065	0.018
positive regulation of nitrogen compound metabolic process	248	72	41.25	1.75	+	6.68e-05	0.00191		cell-cell adhesion via plasma-membrane adhesion molecules	18	11	2.99	3.68	+	0.00139	0.025		organic cyclic compound metabolic process	1675	219	173.79	1.26	+	0.000756	0.0131											regulation of ion transport	25	10	1.78	5.61	+	6.47e-05	0.00334
regulation of nitrogen compound metabolic process	1067	277	177.46	1.56	+	3.33e-11	5.16e-09		cell-cell adhesion	49	27	8.14	3.32	+	2.82e-06	0.000163		organic substance metabolic process	3129	421	324.66	1.3	+	2.24e-08	2.19e-06											regulation of transport	70	14	4.99	2.8	+	0.00122	0.0298
regulation of metabolic process	1213	319	201.74	1.58	+	1.71e-13	3.97e-11		cell adhesion	76	35	12.62	2.77	+	3.26e-06	0.000183		macromolecule metabolic process	2508	346	260.22	1.33	+	7.41e-08	5.5e-06											regulation of biological process	1815	170	129.45	1.31	+	0.000402	0.0129
positive regulation of metabolic process	285	80	47.4	1.69	+	7.36e-05	0.00207		biological adhesion	76	35	12.62	2.77	+	3.26e-06	0.000178		cellular macromolecule catabolic process	289	48	29.99	1.6	+	0.00332	0.0423											biological regulation	2002	194	142.78	1.36	+	1.89e-05	0.0014
positive regulation of biological process	367	102	61.04	1.67	+	8.63e-06	0.000276		nuclear-transcribed mRNA catabolic process, deadenylation-dependent decay	19	11	3.16	3.49	+	0.00191	0.032		cellular macromolecule metabolic process	2008	301	208.35	1.44	+	4.07e-10	5.8e-08											regulation of exocytosis	22	8	1.57	5.1	+	0.000587	0.0168
regulation of protein metabolic process	190	55	31.6	1.74	+	0.000595	0.0106		negative regulation of gene expression	175	51	29.07	1.75	+	0.000722	0.0152		posttranscriptional gene silencing	16	7	1.66	4.22	+	0.00406	0.0477											regulation of secretion by cell	25	8	1.78	4.49	+	0.00117	0.0288
regulation of macromolecule metabolic process	1153	307	191.76	1.6	+	1.61e-13	4.26e-11		regulation of gene expression	1006	233	167.1	1.39	+	3.82e-06	0.000186		gene silencing	39	12	4.05	2.97	+	0.00225	0.0317											regulation of secretion	25	8	1.78	4.49	+	0.00117	0.0292
regulation of primary metabolic process	1077	279	179.12	1.56	+	3.11e-11	5.24e-09		regulation of macromolecule metabolic process	1153	270	191.51	1.41	+	2.77e-07	1.98e-05		posttranscriptional regulation of gene expression	70	19	7.26	2.62	+	0.000665	0.0122											regulation of cellular process	1719	161	122.6	1.31	+	0.000618	0.0174
positive regulation of macromolecule metabolic process	251	72	41.75	1.72	+	0.000101	0.00269		regulation of metabolic process	1213	281	201.48	1.39	+	3.33e-07	2.29e-05		regulation of gene expression, epigenetic	42	14	4.36	3.21	+	0.000523	0.0101											synapse organization	38	13	2.71	4.8	+	2.06e-05	0.00147
tissue development	30	14	4.99	2.81	+	0.00351	0.0412		regulation of biological process	1815	473	301.47	1.57	+	1e-19	9.29e-17		cell migration	26	11	2.7	4.08	+	0.000417	0.00841											cell junction organization	45	16	3.21	4.99	+	1.55e-06	0.000411
cell-cell adhesion	49	22	8.15	2.7	+	0.000257	0.00508		biological regulation	2002	523	332.53	1.57	+	3.14e-22	5.83e-19		locomotion	73	20	7.57	2.64	+	0.000436	0.00871											activation of adenylate cyclase activity	31	10	2.21	4.52	+	0.000274	0.0106
cell adhesion	76	28	12.64	2.22	+	0.000622	0.0109		negative regulation of macromolecule metabolic process	208	57	34.55	1.65	+	0.00132	0.0243		small GTPase mediated signal transduction	22	9	2.28	3.94	+	0.00167	0.0246											adenylate cyclase-activating G protein-coupled receptor signaling pathway	31	10	2.21	4.52	+	0.000274	0.0104
biological adhesion	76	28	12.64	2.22	+	0.000622	0.0108		negative regulation of metabolic process	218	58	36.21	1.6	+	0.00223	0.0363		intracellular signal transduction	222	54	23.03	2.34	+	1.84e-07	1.18e-05											cAMP-mediated signaling	46	12	3.28	3.66	+	0.000364	0.0119
regulation of gene expression, epigenetic	42	17	6.99	2.43	+	0.00405	0.0464		negative regulation of biological process	330	87	54.81	1.59	+	0.000207	0.00534		signal transduction	483	103	50.12	2.06	+	3.04e-10	4.71e-08											cyclic-nucleotide-mediated signaling	56	17	3.99	4.26	+	4.38e-06	0.000739
regulation of gene expression	1006	265	167.31	1.58	+	2.47e-11	4.59e-09		cellular metabolic process	3002	578	498.63	1.16	+	0.000278	0.00679		cellular response to stimulus	687	123	71.28	1.73	+	5.97e-08	4.82e-06											second-messenger-mediated signaling	66	18	4.71	3.82	+	8.11e-06	0.00125
axonogenesis	47	19	7.82	2.43	+	0.00212	0.0287		metabolic process	3251	607	539.99	1.12	+	0.0026	0.0402		response to stimulus	814	135	84.46	1.6	+	6.87e-07	3.86e-05											intracellular signal transduction	222	36	15.83	2.27	+	2.23e-05	0.00148
neuron projection morphogenesis	52	21	8.65	2.43	+	0.00115	0.0183		nitrogen compound metabolic process	2815	530	467.57	1.13	+	0.00322	0.0442		cell communication	544	108	56.44	1.91	+	3.77e-09	4.38e-07											signal transduction	483	73	34.45	2.12	+	1.8e-08	8.36e-06
plasma membrane bounded cell projection morphogenesis	52	21	8.65	2.43	+	0.00115	0.0181		primary metabolic process	2943	555	488.83	1.14	+	0.00219	0.036		signaling	532	106	55.2	1.92	+	4.14e-09	4.52e-07											cellular response to stimulus	687	93	49	1.9	+	3.25e-08	1.21e-05
cell projection morphogenesis	52	21	8.65	2.43	+	0.00115	0.0185		organic substance metabolic process	3129	593	519.73	1.14	+	0.000909	0.0181		positive regulation of protein catabolic process	27	11	2.8	3.93	+	0.000538	0.0103											cell communication	544	86	38.8	2.22	+	1.38e-10	1.28e-07
cell part morphogenesis	53	21	8.81	2.38	+	0.00134	0.0205		macromolecule metabolic process	2508	485	416.58	1.16	+	0.000772	0.0161		positive regulation of nitrogen compound metabolic process	248	51	25.73	1.98	+	3.18e-05	0.00104											signaling	532	85	37.94	2.24	+	9.63e-11	1.79e-07
cellular component morphogenesis	56	22	9.31	2.36	+	0.00159	0.0229		cellular macromolecule metabolic process	2008	414	333.53	1.24	+	2.03e-05	0.000738		regulation of nitrogen compound metabolic process	1067	185	110.71	1.67	+	1.98e-10	3.34e-08											adenylate cyclase-modulating G protein-coupled receptor signaling pathway	45	12	3.21	3.74	+	0.000307	0.0112
cellular component organization	1169	246	194.42	1.27	+	0.00061	0.0108		cell migration	26	14	4.32	3.24	+	0.000823	0.0166		positive regulation of metabolic process	285	56	29.57	1.89	+	3.14e-05	0.00104											G protein-coupled receptor signaling pathway, coupled to cyclic nucleotide second messenger	53	16	3.78	4.23	+	8.84e-06	0.00117
anatomical structure morphogenesis	129	42	21.45	1.96	+	0.000367	0.00695		regulation of ion transport	25	13	4.15	3.13	+	0.00159	0.0279		positive regulation of biological process	367	72	38.08	1.89	+	2.65e-06	0.000107											G protein-coupled receptor signaling pathway	89	23	6.35	3.62	+	1.03e-06	0.000319
cell morphogenesis	67	28	11.14	2.51	+	0.000158	0.00353		synapse organization	38	19	6.31	3.01	+	0.000215	0.00548		regulation of protein metabolic process	190	38	19.71	1.93	+	0.000513	0.01											potassium ion transmembrane transport	32	9	2.28	3.94	+	0.00125	0.0301
neuron projection development	54	22	8.98	2.45	+	0.000797	0.0133		cell junction organization	45	24	7.47	3.21	+	1.5e-05	0.000567		regulation of primary metabolic process	1077	187	111.75	1.67	+	1.23e-10	2.28e-08											potassium ion transport	34	9	2.42	3.71	+	0.00179	0.0414
neuron development	55	22	9.15	2.41	+	0.00093	0.0154		cellular response to unfolded protein	27	13	4.48	2.9	+	0.00269	0.0406		positive regulation of macromolecule metabolic process	251	51	26.04	1.96	+	3.59e-05	0.00113											ion transport	371	47	26.46	1.78	+	0.000435	0.0132
cell development	87	32	14.47	2.21	+	0.000298	0.00571		response to unfolded protein	27	13	4.48	2.9	+	0.00269	0.0409		regulation of protein catabolic process	33	11	3.42	3.21	+	0.00203	0.0292											regulation of cAMP-mediated signaling	45	12	3.21	3.74	+	0.000307	0.011
axon development	47	19	7.82	2.43	+	0.00212	0.029		cellular response to stimulus	687	209	114.11	1.83	+	6.75e-14	1.14e-11		regulation of catabolic process	56	15	5.81	2.58	+	0.00304	0.0392											regulation of signaling	190	30	13.55	2.21	+	0.000174	0.00752
cell morphogenesis involved in neuron differentiation	48	20	7.98	2.51	+	0.00129	0.0202		cellular response to organic substance	90	29	14.95	1.94	+	0.00336	0.0459		positive regulation of catabolic process	34	12	3.53	3.4	+	0.000858	0.0143											regulation of cell communication	190	30	13.55	2.21	+	0.000174	0.0077
cell morphogenesis involved in differentiation	51	22	8.48	2.59	+	0.000541	0.00995		cellular response to chemical stimulus	114	36	18.94	1.9	+	0.00137	0.0248		axonogenesis	47	16	4.88	3.28	+	0.000176	0.00375											chemical synaptic transmission	76	20	5.42	3.69	+	4.09e-06	0.000948
peptidyl-serine phosphorylation	45	18	7.48	2.41	+	0.00309	0.0379		membrane invagination	55	24	9.14	2.63	+	0.000249	0.00617		neuron projection morphogenesis	52	18	5.4	3.34	+	5.92e-05	0.00164											anterograde trans-synaptic signaling	76	20	5.42	3.69	+	4.09e-06	0.000759
peptidyl-serine modification	46	18	7.65	2.35	+	0.0035	0.0413		membrane organization	207	58	34.38	1.69	+	0.000702	0.015		plasma membrane bounded cell projection morphogenesis	52	18	5.4	3.34	+	5.92e-05	0.00162											trans-synaptic signaling	76	20	5.42	3.69	+	4.09e-06	0.000843
cellular protein modification process	629	152	104.61	1.45	+	4.09e-05	0.00123		negative regulation of cellular component organization	37	16	6.15	2.6	+	0.00247	0.0388		cell projection morphogenesis	52	18	5.4	3.34	+	5.92e-05	0.00167											synaptic signaling	82	20	5.85	3.42	+	1.07e-05	0.00111
protein modification process	629	152	104.61	1.45	+	4.09e-05	0.00121		regulation of cellular component organization	143	43	23.75	1.81	+	0.001	0.0196		cell part morphogenesis	53	18	5.5	3.27	+	7.25e-05	0.00189											cell-cell signaling	120	24	8.56	2.8	+	2.65e-05	0.00145
organonitrogen compound metabolic process	1510	305	251.14	1.21	+	0.00133	0.0205		regulation of cellular process	1719	439	285.53	1.54	+	7.1e-17	2.2e-14		cellular component morphogenesis	56	19	5.81	3.27	+	4.66e-05	0.00139											regulation of adenylate cyclase activity	46	12	3.28	3.66	+	0.000364	0.0121
nitrogen compound metabolic process	2815	571	468.18	1.22	+	1.68e-06	5.68e-05		negative regulation of cellular process	272	68	45.18	1.51	+	0.00357	0.048		cellular component organization	1169	155	121.29	1.28	+	0.00359	0.0436											regulation of cyclase activity	47	12	3.35	3.58	+	0.00043	0.0135
metabolic process	3251	669	540.7	1.24	+	1.36e-08	1.01e-06		endocytosis	54	23	8.97	2.56	+	0.000411	0.00941		cell morphogenesis	67	21	6.95	3.02	+	4.96e-05	0.00144											regulation of lyase activity	47	12	3.35	3.58	+	0.00043	0.0133
organic substance metabolic process	3129	650	520.4	1.25	+	6.5e-09	6.04e-07		regulation of adenylate cyclase activity	46	19	7.64	2.49	+	0.00188	0.0323		neuron projection development	54	19	5.6	3.39	+	3.1e-05	0.00105											regulation of mRNA processing	45	11	3.21	3.43	+	0.001	0.0259
macromolecule metabolic process	2508	513	417.12	1.23	+	3.29e-06	0.000109		regulation of cyclase activity	47	20	7.81	2.56	+	0.00116	0.0225		neuron development	55	19	5.71	3.33	+	3.81e-05	0.00118											cell-cell adhesion	49	11	3.49	3.15	+	0.00181	0.0415
primary metabolic process	2943	606	489.47	1.24	+	9.61e-08	6.15e-06		regulation of catalytic activity	187	54	31.06	1.74	+	0.000549	0.012		cell development	87	24	9.03	2.66	+	9.87e-05	0.00235											cell adhesion	76	16	5.42	2.95	+	0.000344	0.012
macromolecule modification	699	160	116.26	1.38	+	0.000296	0.00572		regulation of molecular function	209	62	34.71	1.79	+	0.000144	0.00392		axon development	47	16	4.88	3.28	+	0.000176	0.0038											biological adhesion	76	16	5.42	2.95	+	0.000344	0.0118
cellular protein metabolic process	977	207	162.49	1.27	+	0.00138	0.0206		regulation of lyase activity	47	20	7.81	2.56	+	0.00116	0.0222		cell morphogenesis involved in neuron differentiation	48	17	4.98	3.41	+	7.49e-05	0.0019											membrane fusion	66	13	4.71	2.76	+	0.00203	0.0459
cellular macromolecule metabolic process	2008	445	333.96	1.33	+	6.18e-09	6.04e-07		cAMP-mediated signaling	46	19	7.64	2.49	+	0.00188	0.032		cell morphogenesis involved in differentiation	51	18	5.29	3.4	+	4.82e-05	0.00142											vesicle organization	133	21	9.49	2.21	+	0.00162	0.0386
cellular metabolic process	3002	635	499.28	1.27	+	7.64e-10	9.45e-08		cyclic-nucleotide-mediated signaling	56	25	9.3	2.69	+	0.000153	0.00412		cell-cell adhesion	49	16	5.08	3.15	+	0.00026	0.00536											regulation of biological quality	268	36	19.11	1.88	+	0.000682	0.0186
protein phosphorylation	162	62	26.94	2.3	+	1.27e-07	7.37e-06		second-messenger-mediated signaling	66	28	10.96	2.55	+	8.61e-05	0.00266		cell adhesion	76	20	7.89	2.54	+	0.000595	0.0113											Unclassified	8605	558	613.71	0.91	-	0.000465	0.0137
phosphorylation	256	90	42.58	2.11	+	5.71e-09	5.89e-07		intracellular signal transduction	222	87	36.87	2.36	+	1.78e-10	2.75e-08		biological adhesion	76	20	7.89	2.54	+	0.000595	0.0111
phosphate-containing compound metabolic process	548	156	91.14	1.71	+	7.87e-09	6.95e-07		signal transduction	483	171	80.23	2.13	+	2.96e-16	7.84e-14		peptidyl-serine phosphorylation	45	14	4.67	3	+	0.000918	0.0148
phosphorus metabolic process	554	158	92.14	1.71	+	5.05e-09	5.52e-07		cell communication	544	188	90.36	2.08	+	7.04e-17	2.61e-14		peptidyl-serine modification	46	14	4.77	2.93	+	0.0011	0.0172
membrane invagination	55	21	9.15	2.3	+	0.00248	0.0322		signaling	532	186	88.36	2.1	+	3.65e-17	1.69e-14		cellular protein modification process	629	112	65.26	1.72	+	3.93e-07	2.35e-05
membrane organization	207	54	34.43	1.57	+	0.00415	0.047		adenylate cyclase-modulating G protein-coupled receptor signaling pathway	45	18	7.47	2.41	+	0.00306	0.0431		protein modification process	629	112	65.26	1.72	+	3.93e-07	2.28e-05
actin filament organization	67	25	11.14	2.24	+	0.00135	0.0206		G protein-coupled receptor signaling pathway, coupled to cyclic nucleotide second messenger	53	23	8.8	2.61	+	0.000366	0.00849		protein metabolic process	1133	159	117.56	1.35	+	0.000324	0.0066
actin cytoskeleton organization	101	37	16.8	2.2	+	0.000114	0.00285		G protein-coupled receptor signaling pathway	89	32	14.78	2.16	+	0.00036	0.00847		organonitrogen compound metabolic process	1510	200	156.67	1.28	+	0.000817	0.0138
actin filament-based process	101	37	16.8	2.2	+	0.000114	0.00282		regulation of cAMP-mediated signaling	45	18	7.47	2.41	+	0.00306	0.0428		macromolecule modification	699	119	72.53	1.64	+	1.01e-06	5.22e-05
supramolecular fiber organization	102	33	16.96	1.95	+	0.00175	0.025		regulation of intracellular signal transduction	103	32	17.11	1.87	+	0.00284	0.0412		cellular protein metabolic process	977	148	101.37	1.46	+	2.03e-05	0.00071
negative regulation of transcription, DNA-templated	94	35	15.63	2.24	+	0.000116	0.00277		regulation of signal transduction	159	46	26.41	1.74	+	0.00167	0.029		protein phosphorylation	162	46	16.81	2.74	+	2.87e-08	2.54e-06
negative regulation of cellular macromolecule biosynthetic process	121	42	20.12	2.09	+	0.000103	0.00265		regulation of signaling	190	54	31.56	1.71	+	0.000821	0.0167		phosphorylation	256	67	26.56	2.52	+	4.37e-10	5.79e-08
regulation of cellular macromolecule biosynthetic process	888	220	147.69	1.49	+	1.34e-07	7.55e-06		regulation of cell communication	190	54	31.56	1.71	+	0.000821	0.0169		phosphate-containing compound metabolic process	548	104	56.86	1.83	+	6.56e-08	5.07e-06
regulation of macromolecule biosynthetic process	889	220	147.86	1.49	+	1.37e-07	7.45e-06		regulation of response to stimulus	173	52	28.74	1.81	+	0.000337	0.00802		phosphorus metabolic process	554	105	57.48	1.83	+	5.32e-08	4.49e-06
regulation of biosynthetic process	896	222	149.02	1.49	+	1.19e-07	7.34e-06		regulation of mRNA metabolic process	51	20	8.47	2.36	+	0.00191	0.0322		chemotaxis	39	12	4.05	2.97	+	0.00225	0.0315
regulation of cellular biosynthetic process	894	221	148.69	1.49	+	1.46e-07	7.14e-06		regulation of RNA metabolic process	879	198	146	1.36	+	0.000101	0.00296		taxis	39	12	4.05	2.97	+	0.00225	0.0319
regulation of cellular metabolic process	1116	279	185.61	1.5	+	7.7e-10	8.93e-08		regulation of nucleobase-containing compound metabolic process	894	201	148.49	1.35	+	9.48e-05	0.00284		response to external stimulus	103	23	10.69	2.15	+	0.00181	0.0263
negative regulation of cellular biosynthetic process	124	42	20.62	2.04	+	0.000188	0.00406		regulation of cellular metabolic process	1116	245	185.37	1.32	+	5.84e-05	0.00187		negative regulation of cellular component organization	37	11	3.84	2.87	+	0.00422	0.0492
negative regulation of biosynthetic process	124	42	20.62	2.04	+	0.000188	0.00411		regulation of nitrogen compound metabolic process	1067	244	177.23	1.38	+	5.48e-06	0.000254		negative regulation of cellular process	272	54	28.22	1.91	+	4.55e-05	0.00138
negative regulation of metabolic process	218	76	36.26	2.1	+	1.24e-07	7.41e-06		regulation of primary metabolic process	1077	246	178.89	1.38	+	4.94e-06	0.000235		membrane invagination	55	15	5.71	2.63	+	0.00284	0.0371
negative regulation of biological process	330	104	54.88	1.89	+	4.42e-08	3.15e-06		vesicle budding from membrane	67	26	11.13	2.34	+	0.0005	0.0111		protein polyubiquitination	62	16	6.43	2.49	+	0.00259	0.0349
negative regulation of cellular metabolic process	161	54	26.78	2.02	+	2.02e-05	0.000626		vesicle organization	133	41	22.09	1.86	+	0.000957	0.0189		protein ubiquitination	121	29	12.55	2.31	+	0.000182	0.00383
negative regulation of cellular process	272	81	45.24	1.79	+	9.78e-06	0.000308		enzyme linked receptor protein signaling pathway	60	22	9.97	2.21	+	0.00237	0.0375		protein modification by small protein conjugation	142	33	14.73	2.24	+	0.000114	0.00263
negative regulation of macromolecule biosynthetic process	121	42	20.12	2.09	+	0.000103	0.00268		cell surface receptor signaling pathway	142	45	23.59	1.91	+	0.000305	0.00735		protein modification by small protein conjugation or removal	178	38	18.47	2.06	+	0.000141	0.0032
negative regulation of macromolecule metabolic process	208	75	34.59	2.17	+	6.46e-08	4.28e-06		protein phosphorylation	162	57	26.91	2.12	+	3.58e-06	0.00018		negative regulation of transcription, DNA-templated	94	22	9.75	2.26	+	0.00121	0.0185
regulation of transcription, DNA-templated	824	207	137.04	1.51	+	1.37e-07	7.28e-06		phosphorylation	256	86	42.52	2.02	+	7.25e-08	5.85e-06		negative regulation of cellular macromolecule biosynthetic process	121	27	12.55	2.15	+	0.0009	0.0147
regulation of nucleic acid-templated transcription	824	207	137.04	1.51	+	1.37e-07	7.08e-06		phosphate-containing compound metabolic process	548	136	91.02	1.49	+	3.37e-05	0.00114		regulation of cellular macromolecule biosynthetic process	888	143	92.14	1.55	+	1.37e-06	6.37e-05
regulation of RNA biosynthetic process	824	207	137.04	1.51	+	1.37e-07	6.89e-06		phosphorus metabolic process	554	137	92.02	1.49	+	3.68e-05	0.0012		regulation of macromolecule biosynthetic process	889	143	92.24	1.55	+	1.4e-06	6.34e-05
regulation of RNA metabolic process	879	224	146.19	1.53	+	1.28e-08	9.93e-07		cellular protein modification process	629	149	104.48	1.43	+	0.000118	0.00343		regulation of biosynthetic process	896	145	92.97	1.56	+	8.75e-07	4.64e-05
regulation of nucleobase-containing compound metabolic process	894	227	148.69	1.53	+	1.28e-08	1.03e-06		protein modification process	629	149	104.48	1.43	+	0.000118	0.00338		regulation of cellular biosynthetic process	894	144	92.76	1.55	+	1.46e-06	6.45e-05
negative regulation of nucleic acid-templated transcription	94	35	15.63	2.24	+	0.000116	0.0028		macromolecule modification	699	157	116.1	1.35	+	0.000621	0.0134		regulation of cellular metabolic process	1116	183	115.79	1.58	+	1.22e-08	1.25e-06
negative regulation of RNA biosynthetic process	94	35	15.63	2.24	+	0.000116	0.00273		cellular protein metabolic process	977	206	162.28	1.27	+	0.00159	0.0281		negative regulation of cellular biosynthetic process	124	27	12.87	2.1	+	0.00105	0.0167
negative regulation of RNA metabolic process	97	36	16.13	2.23	+	9.26e-05	0.00256		actin filament organization	67	23	11.13	2.07	+	0.00384	0.0498		negative regulation of biosynthetic process	124	27	12.87	2.1	+	0.00105	0.0169
negative regulation of nucleobase-containing compound metabolic process	98	36	16.3	2.21	+	0.00015	0.00344		actin cytoskeleton organization	101	33	16.78	1.97	+	0.00117	0.0222		negative regulation of cellular metabolic process	161	34	16.71	2.04	+	0.000443	0.00875
negative regulation of nitrogen compound metabolic process	147	53	24.45	2.17	+	5.31e-06	0.000173		actin filament-based process	101	33	16.78	1.97	+	0.00117	0.022		negative regulation of macromolecule biosynthetic process	121	27	12.55	2.15	+	0.0009	0.0148
negative regulation of gene expression	175	64	29.11	2.2	+	3.19e-07	1.35e-05		supramolecular fiber organization	102	35	16.94	2.07	+	0.000485	0.0108		regulation of transcription, DNA-templated	824	134	85.5	1.57	+	1.88e-06	8.11e-05
endocytosis	54	20	8.98	2.23	+	0.0039	0.0455		cell-cell signaling	120	36	19.93	1.81	+	0.00264	0.0404		regulation of nucleic acid-templated transcription	824	134	85.5	1.57	+	1.88e-06	7.93e-05
enzyme linked receptor protein signaling pathway	60	22	9.98	2.2	+	0.00239	0.0315		protein ubiquitination	121	36	20.1	1.79	+	0.00378	0.0501		regulation of RNA biosynthetic process	824	134	85.5	1.57	+	1.88e-06	7.75e-05
cell surface receptor signaling pathway	142	54	23.62	2.29	+	9.45e-07	3.31e-05		protein modification by small protein conjugation or removal	178	48	29.57	1.62	+	0.00387	0.0499		regulation of RNA metabolic process	879	147	91.2	1.61	+	1.24e-07	8.19e-06
regulation of kinase activity	61	22	10.15	2.17	+	0.0039	0.0452		positive regulation of transcription, DNA-templated	146	42	24.25	1.73	+	0.00305	0.0435		regulation of nucleobase-containing compound metabolic process	894	150	92.76	1.62	+	8.28e-08	5.69e-06
regulation of phosphorylation	91	30	15.13	1.98	+	0.00234	0.0311		positive regulation of nucleic acid-templated transcription	146	42	24.25	1.73	+	0.00305	0.0439		negative regulation of nucleic acid-templated transcription	94	22	9.75	2.26	+	0.00121	0.0187
regulation of phosphate metabolic process	107	33	17.8	1.85	+	0.00324	0.0388		regulation of nucleic acid-templated transcription	824	175	136.87	1.28	+	0.00276	0.041		negative regulation of RNA biosynthetic process	94	22	9.75	2.26	+	0.00121	0.0184
regulation of phosphorus metabolic process	107	33	17.8	1.85	+	0.00324	0.0391		regulation of RNA biosynthetic process	824	175	136.87	1.28	+	0.00276	0.0407		negative regulation of RNA metabolic process	97	23	10.06	2.29	+	0.000812	0.0138
regulation of catalytic activity	187	56	31.1	1.8	+	0.000199	0.00415		regulation of macromolecule biosynthetic process	889	186	147.66	1.26	+	0.0038	0.0497		negative regulation of nucleobase-containing compound metabolic process	98	23	10.17	2.26	+	0.000896	0.0148
regulation of molecular function	209	64	34.76	1.84	+	5.02e-05	0.00146		regulation of biosynthetic process	896	188	148.83	1.26	+	0.00341	0.0462		negative regulation of nitrogen compound metabolic process	147	34	15.25	2.23	+	8.82e-05	0.00218
vesicle budding from membrane	67	24	11.14	2.15	+	0.00225	0.0303		regulation of cellular biosynthetic process	894	187	148.49	1.26	+	0.00389	0.0498		cell surface receptor signaling pathway	142	33	14.73	2.24	+	0.000114	0.00267
posttranscriptional regulation of gene expression	70	24	11.64	2.06	+	0.00429	0.0483		positive regulation of RNA biosynthetic process	146	42	24.25	1.73	+	0.00305	0.0432		regulation of organelle organization	114	25	11.83	2.11	+	0.00178	0.026
glycerolipid metabolic process	82	27	13.64	1.98	+	0.00347	0.0413		positive regulation of metabolic process	285	78	47.34	1.65	+	0.00018	0.00478		positive regulation of molecular function	96	21	9.96	2.11	+	0.0036	0.0434
cellular lipid metabolic process	207	54	34.43	1.57	+	0.00415	0.0473		positive regulation of biological process	367	102	60.96	1.67	+	8.49e-06	0.000358		regulation of molecular function	209	43	21.69	1.98	+	0.000115	0.00263
protein ubiquitination	121	37	20.12	1.84	+	0.00186	0.0264		positive regulation of cellular metabolic process	271	70	45.01	1.56	+	0.00128	0.0238		actin cytoskeleton organization	101	22	10.48	2.1	+	0.00284	0.0376
protein modification by small protein conjugation	142	42	23.62	1.78	+	0.00192	0.027		positive regulation of cellular process	350	94	58.13	1.62	+	5.96e-05	0.00187		actin filament-based process	101	22	10.48	2.1	+	0.00284	0.0374
protein modification by small protein conjugation or removal	178	48	29.6	1.62	+	0.0039	0.045		positive regulation of macromolecule metabolic process	251	71	41.69	1.7	+	0.000138	0.00383		supramolecular fiber organization	102	22	10.58	2.08	+	0.00306	0.0392
regulation of response to stimulus	173	48	28.77	1.67	+	0.00252	0.0325		positive regulation of RNA metabolic process	151	43	25.08	1.71	+	0.00258	0.0403		regulation of catalytic activity	187	37	19.4	1.91	+	0.000712	0.0128
positive regulation of cellular metabolic process	271	72	45.07	1.6	+	0.00057	0.0104		positive regulation of nucleobase-containing compound metabolic process	157	45	26.08	1.73	+	0.00219	0.0363		positive regulation of RNA metabolic process	151	29	15.67	1.85	+	0.00423	0.0491
positive regulation of cellular process	350	93	58.21	1.6	+	0.000105	0.00267		positive regulation of nitrogen compound metabolic process	248	71	41.19	1.72	+	9.35e-05	0.00284		positive regulation of nucleobase-containing compound metabolic process	157	31	16.29	1.9	+	0.00223	0.0318
regulation of transcription by RNA polymerase II	663	170	110.27	1.54	+	7.15e-07	2.6e-05		regulation of transcription, DNA-templated	824	175	136.87	1.28	+	0.00276	0.0413		positive regulation of cellular metabolic process	271	48	28.12	1.71	+	0.00126	0.019
transcription by RNA polymerase II	693	176	115.26	1.53	+	7.15e-07	2.65e-05		regulation of cellular macromolecule biosynthetic process	888	186	147.5	1.26	+	0.00378	0.0498		positive regulation of cellular process	350	64	36.32	1.76	+	7.42e-05	0.00191
transcription, DNA-templated	871	215	144.86	1.48	+	2.17e-07	9.82e-06		regulation of biological quality	268	74	44.51	1.66	+	0.000216	0.00543		regulation of transcription by RNA polymerase II	663	107	68.79	1.56	+	3.48e-05	0.00111
gene expression	1506	320	250.47	1.28	+	3.66e-05	0.00111		transcription, DNA-templated	871	185	144.67	1.28	+	0.00225	0.0359		transcription by RNA polymerase II	693	110	71.9	1.53	+	4.98e-05	0.00142
cellular macromolecule biosynthetic process	1226	264	203.9	1.29	+	9.84e-05	0.00269		nucleic acid-templated transcription	871	185	144.67	1.28	+	0.00225	0.0362		transcription, DNA-templated	871	138	90.37	1.53	+	4.4e-06	0.00017
cellular biosynthetic process	1514	337	251.8	1.34	+	5.99e-07	2.27e-05		RNA biosynthetic process	880	185	146.17	1.27	+	0.00316	0.0438		gene expression	1506	211	156.26	1.35	+	2.44e-05	0.000839
biosynthetic process	1537	345	255.63	1.35	+	1.97e-07	9.38e-06		Unclassified	8605	1236	1429.29	0.86	-	3.04e-14	6.27e-12		cellular macromolecule biosynthetic process	1226	172	127.21	1.35	+	0.000171	0.00377
macromolecule biosynthetic process	1228	264	204.24	1.29	+	0.0001	0.00269		ncRNA processing	180	14	29.9	0.47	-	0.00358	0.0478		cellular biosynthetic process	1514	213	157.09	1.36	+	1.73e-05	0.000617
organic substance biosynthetic process	1534	344	255.13	1.35	+	2.32e-07	1.02e-05		ncRNA metabolic process	223	18	37.04	0.49	-	0.00151	0.0269		biosynthetic process	1537	217	159.48	1.36	+	1.3e-05	0.000474
nucleic acid-templated transcription	871	215	144.86	1.48	+	2.17e-07	1.01e-05											macromolecule biosynthetic process	1228	172	127.41	1.35	+	0.000174	0.00379
RNA biosynthetic process	880	216	146.36	1.48	+	3.08e-07	1.33e-05											organic substance biosynthetic process	1534	217	159.16	1.36	+	1.06e-05	0.000393
nucleobase-containing compound biosynthetic process	1060	251	176.3	1.42	+	3.73e-07	1.54e-05											nucleic acid-templated transcription	871	138	90.37	1.53	+	4.4e-06	0.000174
nucleobase-containing compound metabolic process	1628	335	270.76	1.24	+	0.000197	0.00421											RNA biosynthetic process	880	138	91.31	1.51	+	7.98e-06	0.000302
heterocycle metabolic process	1663	341	276.58	1.23	+	0.000224	0.00457											nucleobase-containing compound biosynthetic process	1060	154	109.98	1.4	+	9.35e-05	0.00225
cellular aromatic compound metabolic process	1665	342	276.92	1.24	+	0.000197	0.00417											heterocycle biosynthetic process	1086	157	112.68	1.39	+	9.06e-05	0.00221
cellular nitrogen compound metabolic process	1892	381	314.67	1.21	+	0.000288	0.00562											aromatic compound biosynthetic process	1085	158	112.58	1.4	+	5.93e-05	0.0016
organic cyclic compound metabolic process	1675	344	278.58	1.23	+	0.00018	0.00398											cellular nitrogen compound biosynthetic process	1286	182	133.43	1.36	+	6.2e-05	0.00164
heterocycle biosynthetic process	1086	255	180.62	1.41	+	4.98e-07	1.97e-05											organic cyclic compound biosynthetic process	1092	158	113.3	1.39	+	7.73e-05	0.00194
aromatic compound biosynthetic process	1085	256	180.45	1.42	+	3.94e-07	1.59e-05											Unclassified	8605	752	892.84	0.84	-	6.06e-13	1.41e-10
cellular nitrogen compound biosynthetic process	1286	291	213.88	1.36	+	1.16e-06	4e-05											nervous system process	126	3	13.07	0.23	-	0.00339	0.0428
organic cyclic compound biosynthetic process	1092	256	181.62	1.41	+	5.29e-07	2.05e-05											protein localization to cilium	62	0	6.43	< 0,01	-	0.00371	0.0441
RNA metabolic process	1310	278	217.87	1.28	+	0.000154	0.00348											intraciliary transport	65	0	6.74	< 0,01	-	0.00244	0.0334
nucleic acid metabolic process	1441	292	239.66	1.22	+	0.00136	0.0206											protein transport along microtubule	65	0	6.74	< 0,01	-	0.00244	0.0336
regulation of biological quality	268	68	44.57	1.53	+	0.00262	0.0335											microtubule-based protein transport	65	0	6.74	< 0,01	-	0.00244	0.0331
organophosphate metabolic process	290	73	48.23	1.51	+	0.00229	0.0306											microtubule bundle formation	61	0	6.33	< 0,01	-	0.0037	0.0443
Unclassified	8605	1225	1431.16	0.86	-	5.52e-16	2.05e-13
sensory perception of chemical stimulus	100	4	16.63	0.24	-	0.00101	0.0165
sensory perception	100	4	16.63	0.24	-	0.00101	0.0164
nervous system process	126	5	20.96	0.24	-	0.000138	0.00319
system process	133	6	22.12	0.27	-	0.000217	0.00448
intraciliary transport	65	2	10.81	0.19	-	0.00443	0.0492
protein transport along microtubule	65	2	10.81	0.19	-	0.00443	0.0495
microtubule-based protein transport	65	2	10.81	0.19	-	0.00443	0.0489
